# Supplementary material for: Anaplastic Lymphoma Kinase signaling stabilizes SLC3A2 expression via MARCH11 to promote neuroblastoma cell growth
Source: Cell Death Differ. 2024 Jun 10;31(7):910–23. doi: 10.1038/s41418-024-01319-0 (PMC11239919; doi:10.1038/s41418-024-01319-0)
Supplement: Supplementary file 3 — Supplementary Tables [file 41418_2024_1319_MOESM3_ESM.xlsx]

## Sheet: Fig2C
Group1	Group2	p value	Mark	Analysis
Neuroblastoma	Other tumor types	1.20763e-228	****	Unpaired t test (two-tailed)
Lung neuroendocrine tumor	Other tumor types	2.28674e-108	****	Unpaired t test (two-tailed)

## Sheet: Fig 3A
CLB-GAR						CLB-GAR
Group1	Group2	p value	Mark	Analysis			siControl	siSLC3A2-1	siSLC3A2-2
siControl	siSLC3A2-1	2.83607e-05	****	Unpaired t test (two-tailed)		Trial-1	4.28741	1.63313	1.81808
siControl	siSLC3A2-2	1.29294e-05	****	Unpaired t test (two-tailed)		Trial-2	4.37578	1.9269	1.87883
						Trial-3	4.24116	1.54679	1.586
CLB-BAR						CLB-BAR
Group1	Group2	p value	Mark	Analysis			siControl	siSLC3A2-1	siSLC3A2-2
siControl	siSLC3A2-1	7.61984e-05	****	Unpaired t test (two-tailed)		Trial-1	2.73547	1.76579	2.22539
siControl	siSLC3A2-2	1.38473e-05	****	Unpaired t test (two-tailed)		Trial-2	2.73691	1.68077	2.18273
						Trial-3	2.72269	1.54613	2.15382
CLB-GE						CLB-GE
Group1	Group2	p value	Mark	Analysis			siControl	siSLC3A2-1	siSLC3A2-2
siControl	siSLC3A2-1	4.46734e-05	****	Unpaired t test (two-tailed)		Trial-1	3.798	2.41126	2.63948
siControl	siSLC3A2-2	0.000457048	****	Unpaired t test (two-tailed)		Trial-2	3.73278	2.37592	2.48981
						Trial-3	3.57766	2.32584	2.75945

## Sheet: Fig3C
CLB-GAR							CLB-GAR
Status	Group1	Group2	p value	Mark	Analysis			subG1		G1		S		G2/M
subG1	siControl	siSLC3A2-1	6.41489e-05	****	Unpaired t test (two-tailed)			siControl	siSLC3A2-1	siControl	siSLC3A2-1	siControl	siSLC3A2-1	siControl	siSLC3A2-1
G1	siControl	siSLC3A2-1	1.71589e-05	****	Unpaired t test (two-tailed)		Trail-1	8	27	49	35	32	28	10	9
S	siControl	siSLC3A2-1	0.000388171	***	Unpaired t test (two-tailed)		Trail-2	6	25	50	35	32	28	10	10
G2/M	siControl	siSLC3A2-1	0.116117	ns	Unpaired t test (two-tailed)		Trail-3	7	24	48	35	32	29	10	9
CLB-BAR							CLB-BAR
Status	Group1	Group2	p value	Mark	Analysis			subG1		G1		S		G2/M
subG1	siControl	siSLC3A2-1	0.00525462	**	Unpaired t test (two-tailed)			siControl	siSLC3A2-1	siControl	siSLC3A2-1	siControl	siSLC3A2-1	siControl	siSLC3A2-1
G1	siControl	siSLC3A2-1	0.554785	ns	Unpaired t test (two-tailed)		Trail-1	2.87	8.96	64.32	64.85	16.65	14.49	12.58	10.12
S	siControl	siSLC3A2-1	0.0507532	ns	Unpaired t test (two-tailed)		Trail-2	3.44	9.48	58.93	62.91	20.51	15.65	12.79	10.17
G2/M	siControl	siSLC3A2-1	0.137986	ns	Unpaired t test (two-tailed)		Trail-3	4.47	7.01	66.64	67.13	17.48	13.81	9.98	10.04
CLB-GE							CLB-GE
Status	Group1	Group2	p value	Mark	Analysis			subG1		G1		S		G2/M
subG1	siControl	siSLC3A2-1	0.0358537	*	Unpaired t test (two-tailed)			siControl	siSLC3A2-1	siControl	siSLC3A2-1	siControl	siSLC3A2-1	siControl	siSLC3A2-1
G1	siControl	siSLC3A2-1	0.0577188	ns	Unpaired t test (two-tailed)		Trail-1	6.38	10.21	78.24	76.28	8.79	8.2	5.35	4.39
S	siControl	siSLC3A2-1	0.883837	ns	Unpaired t test (two-tailed)		Trail-2	5.19	14.32	79.45	70.33	9.63	9.83	5.65	5.12
G2/M	siControl	siSLC3A2-1	0.120319	ns	Unpaired t test (two-tailed)		Trail-3	5.44	8.64	77.42	74.01	10.42	11.28	5.36	5.21

## Sheet: Fig3D
CLB-GE								CLB-GE
Group1	Group2	p value	Mark	Analysis				siControl	siSLC3A2-1	siSLC3A2-2
siControl	siSLC3A2-1	0.00101526	**	Unpaired t test (two-tailed)			Trial-1	25	68.8	50
siControl	siSLC3A2-2	0.00230323	**	Unpaired t test (two-tailed)			Trial-2	25	56.3	50
							Trial-3	37.5	62.5	43.8
							Trial-4	37.5	43.8	43.8
							Trial-5	37.5	62.5	50

## Sheet: Fig3E
SK-N-BE(2)							SK-N-BE(2)
Group1	Group2	p value	Mark	Analysis				siControl	siSLC3A2-1	siControl+RA	siSLC3A2-1+RA
siControl	siSLC3A2-1	0.398024	ns	Unpaired t test (two-tailed)			Trial-1	2.8	2.8	33.3	38.9
siControl	siControl+RA	1.43899e-05	****	Unpaired t test (two-tailed)			Trial-2	2.8	2.8	19.4	61.1
siControl	siSLC3A2-1+RA	1.42873e-06	****	Unpaired t test (two-tailed)			Trial-3	5.6	5.6	44.4	52.8
siControl+RA	siSLC3A2-1+RA	0.0113281	*	Unpaired t test (two-tailed)			Trial-4	8.3	0	33.3	58.3
siSLC3A2-1	siSLC3A2-1+RA	9.86449e-07	****	Unpaired t test (two-tailed)			Trial-5	0	0	27.8	36.1
							Trial-6	5.6	5.6	33.3	44.4

## Sheet: Fig 4B
CLB-GAR						CLB-GAR
Group1	Group2	p value	Mark	Analysis			siControl	siSLC3A2-1
siControl	siSLC3A2-1	0.000463537	***	Unpaired t test (two-tailed)		Trial-1	1.06	0.54
						Trial-2	0.94	0.49
						Trial-3	1.06	0.57

## Sheet: Fig 4C
CLB-GAR						CLB-GAR
Group1	Group2	p value	Mark	Analysis			siControl	siSLC3A2-1
siControl	siSLC3A2-1	7.8961e-05	****	Unpaired t test (two-tailed)		Trial-1	0.97	0.62
						Trial-2	1.03	0.57
						Trial-3	1	0.62

## Sheet: Fig 4D
NB1							NB1
1h	Group1	Group2	p value	Mark	Analysis		1h	DMSO	ALKAL2	ALKAL2+lorlatinib
	DMSO	ALKAL2	0.481817	ns	Unpaired t test (two-tailed)		Trial-1	0.98	1.01	0.95
	DMSO	ALKAL2+lorlatinib	0.175523	ns	Unpaired t test (two-tailed)		Trial-2	1.02	1.02	0.95
	ALKAL2	ALKAL2+lorlatinib	0.069934	ns	Unpaired t test (two-tailed)		Trial-3	1	1	1
NB1							NB1
6h	Group1	Group2	p value	Mark	Analysis		6h	DMSO	ALKAL2	ALKAL2+lorlatinib
	DMSO	ALKAL2	0.0405455	*	Unpaired t test (two-tailed)		Trial-1	0.86	0.98	0.66
	DMSO	ALKAL2+lorlatinib	0.00823964	**	Unpaired t test (two-tailed)		Trial-2	0.81	0.92	0.6
	ALKAL2	ALKAL2+lorlatinib	0.00126214	**	Unpaired t test (two-tailed)		Trial-3	0.9	0.95	0.71

## Sheet: Fig 4E
NB1							NB1
1h	Group1	Group2	p value	Mark	Analysis		1h	DMSO	ALKAL2	ALKAL2+lorlatinib
	DMSO	ALKAL2	0.193468	ns	Unpaired t test (two-tailed)		Trial-1	1	0.98	0.62
	DMSO	ALKAL2+lorlatinib	0.00177381	**	Unpaired t test (two-tailed)		Trial-2	1	1.11	0.76
	ALKAL2	ALKAL2+lorlatinib	0.0040215	**	Unpaired t test (two-tailed)		Trial-3	1	1.14	0.71
NB1							NB1
6h	Group1	Group2	p value	Mark	Analysis		6h	DMSO	ALKAL2	ALKAL2+lorlatinib
	DMSO	ALKAL2	0.295165	ns	Unpaired t test (two-tailed)		Trial-1	0.74	0.9	0.52
	DMSO	ALKAL2+lorlatinib	0.0907818	ns	Unpaired t test (two-tailed)		Trial-2	1.15	1.49	0.73
	ALKAL2	ALKAL2+lorlatinib	0.0373477	*	Unpaired t test (two-tailed)		Trial-3	0.83	1.1	0.52

## Sheet: Fig 4F
CLB-BAR							CLB-BAR
6h	Group1	Group2	p value	Mark	Analysis		6h	DMSO	lorlatinib
	DMSO	lorlatinib	0.2302	ns	Unpaired t test (two-tailed)		Trial-1	0.83	0.82
							Trial-2	0.96	0.87
							Trial-3	0.87	0.75
CLB-BAR							CLB-BAR
24h	Group1	Group2	p value	Mark	Analysis		24h	DMSO	lorlatinib
	DMSO	lorlatinib	0.00212803	**	Unpaired t test (two-tailed)		Trial-1	0.91	0.47
							Trial-2	0.85	0.49
							Trial-3	0.99	0.31

[truncated: 11 more sheets: Fig 4G, Fig 4H, Fig 4I, Fig 4J, Fig 4K, Fig 5B, Fig5D, Fig5E, Fig6A, Fig6B, Fig6C]
